# Supplementary material for: Vitamin D supplementation for prevention of acute respiratory infections in older adults: A systematic review and meta-analysis
Source: PLoS One. 2024 May 24;19(5):e0303495. doi: 10.1371/journal.pone.0303495 (PMC11125479; doi:10.1371/journal.pone.0303495)
Supplement: S1 Data — (XLS) [file pone.0303495.s003.xls]

## Sheet: Sheet1
Study	NE	NC	ARIe	ARIc	URIe	URIc	LRIe	LRIc	Nad	Cad	ad1	ad2	death1	death2	Hypercalcaemia1	Hypercalcaemia2	Renal stones1	Renal stones2	hospital1	hospital2	CtrolDose	dose	duration	patient	25(OH)D <50				25(OH)D >50
Camargo, 2020	2539	2517	1882	1855	1827	1797	477	462					15	20							0	bolus	>1 year	healthy	444	602	460	645	1437	1937	1394	1872
Tran, 2014	415	205	162	92	162	92															0	bolus	≤1 year	healthy	135	277	95	148	50	100	20	49
Martineau, 2015 (ViDiFlu)	137	103	83	58	77	45	63	44	137	103	127	94							34	22	1	combination	≤1 year	healthy	7	13	7	15	6	9	6	9
Aloia, 2019	130	130	76	72					130	130	3	5	0	1							0	daily	≤1 year	healthy	30	50	27	42	44	76	42	81
Bischoff-Ferrari, 2020	1076	1081	272	270					1076	1081	218	301	12	13	8	11	7	8			0	daily	>1 year	healthy	112	427	113	445	159	639	155	629
Pham, 2021	1318	1280	410	404	338	336	331	340	8000	8000	2121	2125			62	48	117	117	427	439	0	bolus	>1 year	healthy	OR 0.80 (0.55–1.17)				OR 1.03 (0.85–1.24)
Ginde, 2017	55	52	17	24					55	52	53	49							2	5	1	combination	≤1 year	healthy
Rake, 2020	813	802	127	138	58	60	69	78	813	802	94	58	13	7					95	96	0	bolus	>1 year	healthy	41	222	38	217	31	170	27	172
Rees, 2013	399	360	303	276	303	276															0	bolus	≤1 year	healthy	100	127	89	113	203	272	187	247
Martineau, 2015 (ViDiCO)	122	118	76	75	76	75			122	118	94	104	6	2							0	daily	≤1 year	COPD	45	78	44	70	29	44	31	48
Lehouck, 2012	91	91	30	29									9	6							0	bolus	≤1 year	COPD	16	55	20	56	14	31	11	33
Camargo, 2023	7905	7899	816	858	816	858															0	daily	≤1 year	healthy	<12 ng/mL	0.64 (.31–1.29)	12–19.9 ng/mL	0.92 (.69–1.24)	20–29.9 ng/mL	1.00 (.83–1.19)	≥30 ng/m	0.96 (.83–1.11)
